# Supplementary material for: Assessing the adequacy of essential nutrient intake in obese dogs undergoing energy restriction for weight loss: a cohort study
Source: BMC Vet Res. 2015 Oct 7;11:253. doi: 10.1186/s12917-015-0570-y (PMC4597434; doi:10.1186/s12917-015-0570-y)
Supplement: Additional file 2: — Study data. (XLSX 254 kb) [file 12917_2015_570_MOESM2_ESM.xlsx]

## Sheet: clinical data
Animal code	Breed	Sex	Age (mo)	Start Weight	Final Weight	% Weight loss	Rate of weight loss	Duration		Fat % pre	Fat % post	Lean % pre	Lean % post	% change in fat	% change in lean
C055	Cross	Fn	108	21.6	14.1	34.7222	0.738771	329		49.0015	27.4393	50.9985	72.5607	-63.3903	-6.4659
C059	Labrador	Mn	36	36.6	32.2	12.0219	0.309386	272		31.1406	23.9444	68.8594	76.0556	-31.9325	-1.89925
C064	CKCS	Mn	51	15.95	10.75	32.6019	0.5734	398		41.7516	26.4978	58.2484	73.5022	-56.8456	-14.204
C068	Cocker	Mn	66	26.65	20.5	23.0769	0.351171	460		44.0173	28.4084	55.9827	71.5916	-50.9215	-2.1626
C070	Labrador	Fn	60	49	33.6	31.4286	0.820896	268		50.6783	36.1117	49.3217	63.8883	-51.0249	-11.0947
C071	I.Setter	Mn	132	45.4	33.6	25.9912	0.808615	225		47.4676	32.0146	52.5324	67.9854	-49.2693	-2.10771
C072	Labrador	Fn	72	47.3	34.9	26.2156	1.00829	182		46.6062	34.5723	53.3938	65.4277	-45.8329	-10.4108
C073	Corgi	Fn	228	18.35	10.95	40.327	1.39747	202		50.2438	28.4782	49.7562	71.5218	-66.9134	-16.096
C075	Cross	Fn	108	56.3	39.3	30.1954	0.568193	372		50.9223	43.5751	49.0777	56.4249	-40.7099	-21.1446
C077	Labrador	Mn	72	59.2	41.2	30.4054	0.315783	674		48.994	33.1129	51.006	66.8871	-53.1204	-8.71062
C079	YT	Mn	120	6.7	5	25.3731	0.818488	217		32.4251	19.9819	67.5749	80.0181	-54.1245	-11.71
C080	CKCS	Mn	114	17.15	13	24.1983	0.930702	182		38.8412	29.2094	61.1588	70.7906	-42.4717	-11.4527
C091	Dachshund	Mn	31.2	10.5	7.6	27.619	0.532599	363		49.506	30.1385	50.494	69.8615	-62.116	-14.1246
C093	Labrador	Mn	48	52.2	39.6	24.1379	0.464191	364		44.9618	30.0743	55.0382	69.9257	-49.6801	-3.95849
C096	Doberman	F	60	50	40.5	19	0.284188	468		46.3969	31.7702	53.6031	68.2298	-44.1719	4.87381
C097	Cross	Fn	132	32.9	23.2	29.4833	0.383611	538		54.7192	44.5567	45.2808	55.4433	-43.7393	-15.7083
C099	Golden retriever	Fn	40.08	37.4	27.8	25.6684	0.399287	450		48.0161	30.8499	51.9839	69.1501	-52.1225	-0.0903495
C102	Pug	Mn	24	9.85	7.3	25.8883	0.990264	183		35.7244	18.6657	64.2756	81.3343	-61.6765	-7.0095
C104	Doberman	Mn	108	42.85	38.7	9.68495	0.235398	288		37.2118	34.8366	62.7882	65.1634	-15.6072	-6.54057
C106	A.Malamute	Mn	66	66.8	48	28.1437	0.672375	293		53.7214	44.6568	46.2786	55.3432	-40.3081	-14.6903
C111	Labrador	Mn	121.2	46.3	33.3	28.0778	0.652971	301		47.201	28.7658	52.799	71.2342	-56.3265	-2.82737
C113	CKCS	Mn	45	17.3	10.9	36.9942	0.549808	471		47.9296	31.0532	52.0704	68.9468	-59.5819	-17.4054
C114	Pug	Mn	42	12.8	9.1	28.9063	0.760691	266		42.3353	21.0057	57.6647	78.9943	-65.2473	-3.3513
C122	YT	Mn	70	9.6	7.3	23.9583	0.630482	266		35.81	23.3329	64.19	76.6671	-51.5714	-11.3074
C123	Samoyed	M	84	40.7	28.7	29.484	0.579742	356		47.5425	38.217	52.4575	61.783	-43.0374	-17.0764
C127	CKCS	Fn	42	15.2	10.4	31.5789	1.10526	200		45.365	26.4761	54.635	73.5239	-60.811	-9.53818
C133	B.Collie	Fn	103.2	20.6	14.3	30.5825	1.13871	188		45.1343	31.3526	54.8657	68.6474	-52.0875	-14.4606
		mean	80.877	32.0444	23.5481	27.2506	0.667435	325.037	mean	44.9506	30.7073	55.0494	69.2927	-50.5423	-9.28422
		sd	44.3309	17.8863	13.5358	6.49551	0.294548	124.422	sd	6.18688	6.78323	6.18688	6.78323	11.0844	6.34252
		median	70	32.9	23.2	28.0778	0.630482	293	median	46.6062	30.1385	53.3938	69.8615	-51.5714	-10.4108
		min	24	6.7	5	9.68495	0.235398	182	min	31.1406	18.6657	45.2808	55.3432	-66.9134	-21.1446
		max	228	66.8	48	40.327	1.39747	674	max	54.7192	44.6568	68.8594	81.3343	-15.6072	4.87381

## Sheet: blood results
		Prior Haematology						Post weight loss haematology						Prior to weight loss															Post weight loss
Animal code		RBC	Hb	HCT	Platelets	WBC		RBC	Hb	HCT	Platelets	WBC		Sodium	Potassium	Calcium	Phosphate	Glucose	Urea	Creatinine	Cholesterol	Protein	Albumin	Globulin	Alk-Phos	ALT			Sodium	Potassium	Calcium	Phosphate	Glucose	Urea	Creatinine	Cholesterol	Protein	Albumin	Globulin	Alk-Phos	ALT		Free T4 pre	free T4 post
C055		8.01	18.8	0.55	240	10.7		7.61	17.7	0.51	285	7.3		145	4.9	2.86	1.23	4.9	5.8	84	5.7	63	31	32	87	93			148	4.1	2.67	1.22	5.1	8.3	78	4.5	61	31	30	105	238		28	27
C059		6.13	15.8	0.44	98	8.8		6.56	16	0.45	292	6.96		146	6	2.65	1.09	3.3	7.5	104	5.1	65	32	33	57	44			144	4	2.61	1.01	4.7	4	97	3.8	54	28	26	43	36		35	26
C064		6.07	12.9	0.38	229	18.7		5.86	14.5	0.41	440	8.95		152	5.33	2.82	0.94	5.7	5	110	7.8	68	33	35	392	82			147	4.1	2.74	0.83	5.9	6.6	109	6.9	65	32	33	127	77		23	27
C068		5.58	13.1	0.37	227	17.6		5.25	11.3	0.373	252	4.85		146	4.1	2.47	1.16	5.4	3.3	67	5.7	61	33	28	383	143			150	4.5	2.55	1.19	5.4	6.6	84	6	56	27	29	150	65		7.7
C070		5.97	13.8	0.41	43.5	13.5		6.4	15.7	0.44	224	6.68		146	5.6	2.84	1.38	4.8	4	114	6.1	69	33	36	359	62			145	5.2	2.68	1.36	5.7	5.7	114	5.8	60	30	30	295	93		9	20
C071		7.91	18.3	0.52	343	14.4		6.96	16.2	0.47	270	9.26		144	4.2	2.3	1.2	4.5	4	87	4.9	55	28	27	39	39			144	4.4	1.96	1.26	5.6	6.6	60	5.4	51	26	25	34	28		10	27
C072		7.18	17.2	0.49	378	17.2		7.55	17.9	0.53	184	8.03		142	3.8	2.72	1.02	5.4	4.2	57	6.1	60	31	29	51	18			148	3.7	2.7	0.68	5	2.4	46	4.3	57	29	28	47	29		9	21
C073		7.3	18	0.52	382	14.6		6.94	17.2	0.51	249	6.86		147	4.5	2.62	1.37	5.9	4.2	85	5.1	57	29	28	64	27			148	4.901	2.217	0.779	6.06	6.438	87.447	4.396	49.767	26.333	23.434	34.258	29.259		41	21
C075		6.67	16	0.45	292	14		6.54	14.3	0.447	140	10.4		148	4.9	2.83	1.16		5	97	4.6	65	29	36	119	62			145	4.4	1.78	0.99	4.5	4.6	99	4.9	56	25	31	54	18		10	11.3
C077		6.52	15.6	0.43	280	8.4		6.56	14.6	0.44	297	5.66		148	4.1	2.8	0.76	4.6	3.9	84	7.4	61	32	29	74	36			145	4.1	2.16	0.72	4.6	4.3	71	6.6	54	27	27	64	37		15	11.7
C079		7.27	17.5	0.5	347	10.1		7.25	17	0.51	444	6.84		145	4.1	2.68	1.01	5.9	4.6	92	4.7	60	32	28	122	57			140	4.7	2.6	0.85	5.3	6.9	49	3.9	75	33	42	51	89		7	30
C080		5.4	12.5	0.36	220	9.72		5.54	12.3	0.345	167	9.93		147	4.4	2.93	1.03	5.5	4.3	48	6.7	66	32	34		99			143.6	4.6	2.6	1.5		5.1	59.8	3	52.2	26.6	25.6	157.5	44.9		34	21
C091		7.14	17.9	0.51	385	10.2		7.7	17.9	0.54	376	8.76		145	4.5	2.79	1.2	4.6	5.2	76	6.8	53	31	22	58	44			148	5.3	2.49	0.76	4.5	4.8	72	3.8	51	26	25	34	34		35	34
C093		7.18	16.9	0.49	239	14.7		7.05	16.5	0.49	174	8.65		144	4.2	2.34	0.62	4.7	4	123	4.1	65	33	32	49	44			142	4	2.37	1	5.3	5.4	98	3.2	65	30	35	46	49		25	23
C096		7.61	16.8	0.52	299	6.2		8	16	0.52	325	7.05		152	4.72	3.02	0.74	4.6	7.4	72	6.2	80	36	44	192	56			149		2.25	0.7	4.2	5.1	70	5.9	66	31	35	113	54		30	11.8
C097		7.29	16	0.48	353	8.95		7.86	17.7	0.53	279	5.53		148	4.9	2.74	1.21	5.4	7.3	104	6.3	62	32	30	23	293			149	4	2.16	0.99	5.3	5.3	66	3.2	50	27	23	26	50		42.9	12.8
C099		7.2	15.7	0.49	267	8.02		7.09	16.5	0.49	235	5.17		144	4.9	2.7		4.9	2.6	71	7.8	76	35	41	190	164			148		2.49	0.58	3	4.6	95	7.3	58	32	26	37	45		20.2	25.8
C102		6.26	14.5	0.46	252	10.4		6.36	15.5	0.46	266	8.2		150	4.84	3.13	2.15	5.1	5.3	79	7.9	67	32	35	73	55			146.4	4.9	2.56	1.25		8.9	72	5.47	56	27.4	28.6	60.17	54.6		28.4	24.8
C104		8	16	0.52	325	7.05		7.34	15.7	0.48	320	8.22		150	4.1	2.78	1.24	5.8	5.4	80	5.8	58	31	27	53	56			144	4.2	2.56	1.11	5.2	3.5	58	6.9	55	29	26	53	70		25	16.5
C106		6.85	13.5	0.44	128	9.02		5.53	12	0.363	188	9.34		148	4.7	2.82	0.7		4.8	59	7.3	66	36	30	144	94			146	3.8	2.85	0.47	4.7	5	61	7	62	36	26	84	77		10.2	11.8
C111		6.45	14.5	0.43	276	10.1		6.35	14.4	0.43	282	5.98		146	4.8	2.7	0.98	5.9	7.6	67	7	59	29	30	58	34			144	4.2	2.56	1.11	5.2	3.5	58	6.9	55	29	26	53	70		12.2
C113		6.08	14.4	0.44	181	11.2		6.3	15.2	0.459	237	8.38		147	4.4	2.68	0.97	5	2.5	83	4.8	63	32	31	118	28			144.215	3.856	2.373	0.982	4.079	5.41	73.385	3.911	52.249	26.475	25.774	30.634	19.169		21	15.7
C114		5.31	12.4	0.37	13	5.11		5.56	13.1	0.38	260	10.2		147	4.7	2.47	0.97	4.7	1.8	88	4.4	59	28	31	25	30			141	6	1.91	0.9		4.9	58	5.7	57	26	31	146	18		14.6	8.4
C122		8.08	17.9	0.54	366	9.05		8.02	17.9	0.54	335	4.55		146	4.9	2.84	1.3	5.1	5.2	72	6.2	62	32	30	55	27			146	3.8	2.85	0.47	4.7	5	61	7	62	36	26	84	77		11.7	20
C123		7.57	17.9	0.55	376	17.2		7.05	16.6	0.51	302	11.5		153	4.57	2.84	0.83	5.5	4	93	6.1	69	32	37	180	37			149	4.4	2.62	0.59	7.4	6.5	74	6.2	65	31	34	37	66		29.9	17.4
C127		6.73	15	0.46	180	13.7		6.33	14.5	0.44	155	14		149	4.1	2.95	0.84	4.9	2.5	44	4.6	71	33	38	56	29			146.491	3.991	2.587	1.011	5.528	5.975	59.081	5.285	56.391	29.908	26.483	55.238	20.419		21.8	19.6
C133		7.74	18.1	0.53	306	11		7.22	17.6	0.5	171	8.18		148	3.8	2.75	0.53	5.3	4.6	61	4.6	67	32	35	117	35			151	4.3	2.55	0.51	5.4	5.2	94	3.5	64	31	33	125	34		10.3	20
	mean	6.87037	15.8148	0.468519	260.204	11.4674	mean	6.76963	15.6222	0.465444	264.778	7.97889	mean	147.148	4.59481	2.74333	1.06269	5.096	4.66667	81.5185	5.91852	63.963	31.8148	32.1481	120.692	66.2222		mean	145.989	4.37792	2.461	0.919333	5.09863	5.43048	74.9523	5.21341	57.9854	29.2117	28.7737	79.4741	56.3832	mean	20.9963	20.184
	sd	0.818613	1.95383	0.0572917	102.012	3.64116	sd	0.789705	1.87931	0.0557372	78.7632	2.15252	sd	2.64144	0.519803	0.187719	0.317976	0.587707	1.5287	19.6025	1.14557	6.01589	2.0388	4.73696	106.274	57.4171		sd	2.734	0.545895	0.277199	0.279319	0.825864	1.41072	18.5025	1.37859	6.02584	2.95754	4.35475	59.0588	42.642	sd	10.9488	6.61423
	median	7.14	16	0.48	276	10.4	median	6.94	16	0.47	266	8.18	median	147	4.57	2.78	1.025	5.1	4.6	83	6.1	63	32	31	73.5	44		median	146	4.2	2.56	0.982	5.2	5.2	72	5.4	56.391	29	27	54	49	median	21	20
	min	5.31	12.4	0.36	13	5.11	min	5.25	11.3	0.345	140	4.55	min	142	3.8	2.3	0.53	3.3	1.8	44	4.1	53	28	22	23	18		min	140	3.7	1.78	0.47	3	2.4	46	3	49.767	25	23	26	18	min	7	8.4
	max	8.08	18.8	0.55	385	18.7	max	8.02	17.9	0.54	444	14	max	153	6	3.13	2.15	5.9	7.6	123	7.9	80	36	44	392	293		max	151	6	2.85	1.5	7.4	8.9	114	7.3	75	36	42	295	238	max	42.9	34

## Sheet: Nutrient intake in dogs
Code		Duration	% Weight loss	Target weight	Mean EI weight loss (MBW)	Average EI (MJ)	Energy intake max weight loss	Energy intake min weight loss			crude protein			arginine			Histidine			Isoleucine			Met and Cys			Leucine			Lysine			Phe and Tyr			Threonine			Tryptophan			Valine			Total fat			Linoleic acid
											g per kg MBW			g per kg MBW			g per kg MBW			g per kg MBW			g per kg MBW			g per kg MBW			g per kg MBW			g per kg MBW			g per kg MBW			g per kg MBW			g per kg MBW			g per kg MBW			g per kg MBW
					kcal per kg^0.75						104	0.104		5.42	0.00542		2.04	0.00204		3.76	0.00376		3.56	0.00356		7.7	0.0077		4.11	0.00411		9.63	0.00963		3.31	0.00331		0.93	0.00093		4.35	0.00435		33	0.033		7.25	0.00725
											g per 1000 kcal	g per kcal		g per 1000 kcal	g per kcal		g per 1000 kcal	g per kcal		g per 1000 kcal	g per kcal		g per 1000 kcal	g per kcal		g per 1000 kcal	g per kcal		g per 1000 kcal	g per kcal		g per 1000 kcal	g per kcal		g per 1000 kcal	g per kcal		g per 1000 kcal	g per kcal		g per 1000 kcal	g per kcal		g per 1000 kcal	g per kcal		g per 1000 kcal	g per kcal
											mean	start	end	mean	start	end	mean	start	end	mean	start	end	mean	start	end	mean	start	end	mean	start	end	mean	start	end	mean	start	end	mean	start	end	mean	start	end	mean	start	end	mean	start	end
													0
C055		329	34.7222	14.1	63.0095	263.808	63.0095	63.0095			6.55299	6.55299	6.55299	0.341512	0.341512	0.341512	0.128539	0.128539	0.128539	0.236916	0.236916	0.236916	0.224314	0.224314	0.224314	0.485173	0.485173	0.485173	0.258969	0.258969	0.258969	0.606782	0.606782	0.606782	0.208561	0.208561	0.208561	0.0585988	0.0585988	0.0585988	0.274091	0.274091	0.274091	2.07931	2.07931	2.07931	0.456819	0.456819	0.456819
C059		272	12.0219	32.2	65.9029	275.922	67.8357	61.4761			6.8539	7.05492	6.39352	0.357194	0.36767	0.333201	0.134442	0.138385	0.125411	0.247795	0.255062	0.23115	0.234614	0.241495	0.218855	0.507452	0.522335	0.473366	0.270861	0.278805	0.252667	0.634645	0.653258	0.592015	0.218139	0.224536	0.203486	0.0612897	0.0630872	0.0571728	0.286678	0.295085	0.267421	2.1748	2.23858	2.02871	0.477796	0.491809	0.445702
C064		398	32.6019	10.75	66.3237	277.684	68.0325	60.3329			6.89767	7.07538	6.27462	0.359475	0.368736	0.327004	0.1353	0.138786	0.123079	0.249377	0.255802	0.226852	0.236112	0.242196	0.214785	0.510693	0.52385	0.464563	0.272591	0.279614	0.247968	0.638697	0.655153	0.581006	0.219532	0.225188	0.199702	0.0616811	0.0632702	0.0561096	0.288508	0.295941	0.262448	2.18868	2.24507	1.99099	0.480847	0.493236	0.437413
C068		460	23.0769	20.5	73.5056	307.753	77.3318	68.4089			7.64458	8.04251	7.11453	0.3984	0.419139	0.370776	0.149951	0.157757	0.139554	0.276381	0.290768	0.257218	0.26168	0.275301	0.243536	0.565993	0.595455	0.526749	0.302108	0.317834	0.281161	0.707859	0.744706	0.658778	0.243304	0.255968	0.226434	0.0683602	0.0719186	0.0636203	0.319749	0.336394	0.297579	2.42569	2.55195	2.25749	0.532916	0.560656	0.495965
C070		268	31.4286	33.6	61.0448	255.583	61.5981	59.5448			6.34866	6.4062	6.19266	0.330863	0.333862	0.322733	0.124531	0.12566	0.121471	0.229529	0.231609	0.223889	0.21732	0.219289	0.21198	0.470045	0.474305	0.458495	0.250894	0.253168	0.244729	0.587862	0.59319	0.573417	0.202058	0.20389	0.197093	0.0567717	0.0572862	0.0553767	0.265545	0.267952	0.25902	2.01448	2.03274	1.96498	0.442575	0.446586	0.4317
C071		225	25.9912	33.6	69.0909	289.27	69.8112	67.7579			7.18545	7.26036	7.04682	0.374473	0.378377	0.367248	0.140945	0.142415	0.138226	0.259782	0.26249	0.25477	0.245964	0.248528	0.241218	0.532	0.537546	0.521736	0.283963	0.286924	0.278485	0.665345	0.672281	0.652509	0.228691	0.231075	0.224279	0.0642545	0.0649244	0.0630148	0.300545	0.303679	0.294747	2.28	2.30377	2.23601	0.500909	0.506131	0.491245
C072		182	26.2156	34.9	59.8691	250.66	59.8691	59.8691			6.22638	6.22638	6.22638	0.32449	0.32449	0.32449	0.122133	0.122133	0.122133	0.225108	0.225108	0.225108	0.213134	0.213134	0.213134	0.460992	0.460992	0.460992	0.246062	0.246062	0.246062	0.576539	0.576539	0.576539	0.198167	0.198167	0.198167	0.0556782	0.0556782	0.0556782	0.260431	0.260431	0.260431	1.97568	1.97568	1.97568	0.434051	0.434051	0.434051
C073		202	40.327	10.95	44.0269	184.332	45.2234	42.8432			4.57879	4.70324	4.4557	0.238626	0.245111	0.23221	0.0898148	0.0922558	0.0874002	0.165541	0.17004	0.161091	0.156736	0.160995	0.152522	0.339007	0.34822	0.329893	0.18095	0.185868	0.176086	0.423979	0.435502	0.41258	0.145729	0.14969	0.141811	0.040945	0.0420578	0.0398442	0.191517	0.196722	0.186368	1.45289	1.49237	1.41383	0.319195	0.32787	0.310614
C075		372	30.1954	39.3	56.098	234.871	58.4193	54.768			5.83419	6.0756	5.69588	0.304051	0.316632	0.296843	0.11444	0.119175	0.111727	0.210928	0.219656	0.205928	0.199709	0.207973	0.194974	0.431955	0.449828	0.421714	0.230563	0.240103	0.225097	0.540224	0.562577	0.527416	0.185684	0.193368	0.181282	0.0521711	0.0543299	0.0509343	0.244026	0.254124	0.238241	1.85123	1.92784	1.80735	0.40671	0.42354	0.397068
C077		674	30.4054	41.2	62.659	262.341	65.1972	61.6731			6.51654	6.78051	6.414	0.339612	0.353369	0.334268	0.127824	0.133002	0.125813	0.235598	0.245142	0.231891	0.223066	0.232102	0.219556	0.482474	0.502019	0.474883	0.257529	0.267961	0.253476	0.603406	0.627849	0.593912	0.207401	0.215803	0.204138	0.0582729	0.0606334	0.057356	0.272567	0.283608	0.268278	2.06775	2.15151	2.03521	0.454278	0.47268	0.44713
C079		217	25.3731	5	61.8902	259.122	68.5588	55.704			6.43658	7.13011	5.79321	0.335445	0.371588	0.301916	0.126256	0.13986	0.113636	0.232707	0.257781	0.209447	0.220329	0.244069	0.198306	0.476555	0.527902	0.428921	0.254369	0.281776	0.228943	0.596003	0.660221	0.536429	0.204857	0.226929	0.18438	0.0575579	0.0637596	0.0518047	0.269222	0.298231	0.242312	2.04238	2.26244	1.83823	0.448704	0.497051	0.403854
C080		182	24.1983	13	59.6044	249.552	60.6891	56.5037			6.19886	6.31167	5.87638	0.323056	0.328935	0.30625	0.121593	0.123806	0.115267	0.224113	0.228191	0.212454	0.212192	0.216053	0.201153	0.458954	0.467306	0.435078	0.244974	0.249432	0.23223	0.573991	0.584436	0.54413	0.197291	0.200881	0.187027	0.0554321	0.0564409	0.0525484	0.259279	0.263998	0.245791	1.96695	2.00274	1.86462	0.432132	0.439996	0.409652
C091		363	27.619	6.5	52.5946	220.203	60.8796	56.3126			5.46984	6.33148	5.85651	0.285063	0.329967	0.305214	0.107293	0.124194	0.114878	0.197756	0.228907	0.211735	0.187237	0.216731	0.200473	0.404978	0.468773	0.433607	0.216164	0.250215	0.231445	0.506486	0.58627	0.54229	0.174088	0.201511	0.186395	0.048913	0.056618	0.0523707	0.228787	0.264826	0.24496	1.73562	2.00903	1.85831	0.381311	0.441377	0.408266
C093		364	24.1379	39.6	60.9263	255.086	63.1113	59.9022			6.33633	6.56357	6.22983	0.33022	0.342063	0.32467	0.12429	0.128747	0.122201	0.229083	0.237298	0.225232	0.216897	0.224676	0.213252	0.469132	0.485957	0.461247	0.250407	0.259387	0.246198	0.58672	0.607762	0.576858	0.201666	0.208898	0.198276	0.0566614	0.0586935	0.0557091	0.265029	0.274534	0.260575	2.01057	2.08267	1.97677	0.441715	0.457557	0.434291
C096		468	19	40.5	59.0814	247.362	58.9011	58.0086			6.14447	6.12571	6.0329	0.320221	0.319244	0.314407	0.120526	0.120158	0.118338	0.222146	0.221468	0.218112	0.21033	0.209688	0.206511	0.454927	0.453538	0.446666	0.242825	0.242083	0.238415	0.568954	0.567217	0.558623	0.19556	0.194962	0.192009	0.0549457	0.054778	0.053948	0.257004	0.25622	0.252337	1.94969	1.94373	1.91428	0.42834	0.427033	0.420562
C097		538	29.4833	23.2	54.2144	226.985	54.2144	54.2144			5.63829	5.63829	5.63829	0.293842	0.293842	0.293842	0.110597	0.110597	0.110597	0.203846	0.203846	0.203846	0.193003	0.193003	0.193003	0.417451	0.417451	0.417451	0.222821	0.222821	0.222821	0.522084	0.522084	0.522084	0.17945	0.17945	0.17945	0.0504194	0.0504194	0.0504194	0.235833	0.235833	0.235833	1.78907	1.78907	1.78907	0.393054	0.393054	0.393054
C099		450	25.6684	27.8	52.5641	220.075	53.9299	44.9697			5.46666	5.60871	4.67685	0.284897	0.2923	0.243736	0.107231	0.110017	0.0917383	0.197641	0.202776	0.169086	0.187128	0.19199	0.160092	0.404743	0.41526	0.346267	0.216038	0.221652	0.184826	0.506192	0.519345	0.433059	0.173987	0.178508	0.14885	0.0488846	0.0501548	0.0418219	0.228654	0.234595	0.195618	1.73461	1.77969	1.484	0.38109	0.390992	0.326031
C102		183	25.8883	7.3	70.9743	297.155	70.9743	70.9743			7.38132	7.38132	7.38132	0.384681	0.384681	0.384681	0.144788	0.144788	0.144788	0.266863	0.266863	0.266863	0.252668	0.252668	0.252668	0.546502	0.546502	0.546502	0.291704	0.291704	0.291704	0.683482	0.683482	0.683482	0.234925	0.234925	0.234925	0.0660061	0.0660061	0.0660061	0.308738	0.308738	0.308738	2.34215	2.34215	2.34215	0.514563	0.514563	0.514563
C104		288	9.68495	38.7	62.0566	259.819	64.6376	60.0206			6.45388	6.72231	6.24215	0.336347	0.350336	0.325312	0.126595	0.131861	0.122442	0.233333	0.243037	0.225678	0.220921	0.23011	0.213673	0.477836	0.49771	0.462159	0.255053	0.265661	0.246685	0.597605	0.62246	0.577999	0.205407	0.21395	0.198668	0.0577126	0.060113	0.0558192	0.269946	0.281174	0.26109	2.04787	2.13304	1.98068	0.44991	0.468623	0.43515
C106		293	28.1437	43	63.7102	266.742	64.8459	63.1395			6.62586	6.74398	6.5665	0.345309	0.351465	0.342216	0.129969	0.132286	0.128804	0.23955	0.243821	0.237404	0.226808	0.230851	0.224776	0.490569	0.499314	0.486174	0.261849	0.266517	0.259503	0.613529	0.624466	0.608033	0.210881	0.21464	0.208992	0.0592505	0.0603067	0.0587197	0.277139	0.28208	0.274657	2.10244	2.13992	2.0836	0.461899	0.470133	0.457761
C111		301	28.0778	33.3	66.7985	279.672	69.2488	64.0809			6.94705	7.20187	6.66442	0.362048	0.375328	0.347319	0.136269	0.141267	0.130725	0.251162	0.260375	0.240944	0.237803	0.246526	0.228128	0.514349	0.533216	0.493423	0.274542	0.284612	0.263373	0.64327	0.666866	0.6171	0.221103	0.229213	0.212108	0.0621226	0.0644014	0.0595953	0.290574	0.301232	0.278752	2.20435	2.28521	2.11467	0.484289	0.502054	0.464587
C113		471	36.9942	10.9	57.9698	242.708	62.0975	57.3207			6.02886	6.45814	5.96136	0.314196	0.336568	0.310678	0.118258	0.126679	0.116934	0.217966	0.233486	0.215526	0.206373	0.221067	0.204062	0.446368	0.478151	0.44137	0.238256	0.255221	0.235588	0.558249	0.597999	0.551999	0.19188	0.205543	0.189732	0.0539119	0.0577506	0.0533083	0.252169	0.270124	0.249345	1.913	2.04922	1.89158	0.420281	0.450207	0.415575
C114		266	28.9063	9.1	58.3047	244.11	60.1606	54.6914			6.06369	6.2567	5.68791	0.316011	0.32607	0.296428	0.118942	0.122728	0.111571	0.219226	0.226204	0.20564	0.207565	0.214172	0.194702	0.448946	0.463237	0.421124	0.239632	0.24726	0.224782	0.561474	0.579346	0.526679	0.192989	0.199132	0.181029	0.0542234	0.0559493	0.050863	0.253625	0.261699	0.237908	1.92405	1.9853	1.80482	0.422709	0.436164	0.396513
C122		266	23.9583	7.3	58.0699	243.127	58.0699	58.0699			6.03927	6.03927	6.03927	0.314739	0.314739	0.314739	0.118463	0.118463	0.118463	0.218343	0.218343	0.218343	0.206729	0.206729	0.206729	0.447138	0.447138	0.447138	0.238667	0.238667	0.238667	0.559213	0.559213	0.559213	0.192211	0.192211	0.192211	0.054005	0.054005	0.054005	0.252604	0.252604	0.252604	1.91631	1.91631	1.91631	0.421006	0.421006	0.421006
C123		356	29.484	28.7	62.6064	262.12	65.8618	62.3954			6.51107	6.84963	6.48912	0.339327	0.356971	0.338183	0.127717	0.134358	0.127287	0.2354	0.247641	0.234607	0.222879	0.234468	0.222128	0.482069	0.507136	0.480445	0.257312	0.270692	0.256445	0.6029	0.63425	0.600868	0.207227	0.218003	0.206529	0.0582239	0.0612515	0.0580277	0.272338	0.286499	0.27142	2.06601	2.17344	2.05905	0.453896	0.477498	0.452367
C127		200	31.5789	10.4	54.4275	227.877	54.4275	54.4275			5.66046	5.66046	5.66046	0.294997	0.294997	0.294997	0.111032	0.111032	0.111032	0.204647	0.204647	0.204647	0.193762	0.193762	0.193762	0.419091	0.419091	0.419091	0.223697	0.223697	0.223697	0.524136	0.524136	0.524136	0.180155	0.180155	0.180155	0.0506175	0.0506175	0.0506175	0.236759	0.236759	0.236759	1.79611	1.79611	1.79611	0.394599	0.394599	0.394599
C133		188	30.5825	14.3	66.5697	278.714	66.2441	61.8603			6.92325	6.88939	6.43347	0.360808	0.359043	0.335283	0.135802	0.135138	0.126195	0.250302	0.249078	0.232595	0.236988	0.235829	0.220223	0.512587	0.51008	0.476324	0.273601	0.272263	0.254246	0.641066	0.637931	0.595715	0.220346	0.219268	0.204758	0.0619098	0.061607	0.0575301	0.289578	0.288162	0.269092	2.1968	2.18606	2.04139	0.48263	0.48027	0.448487
	mean	325.037	27.2506	23.3222	60.8849	254.913	62.7104	58.9733		mean	6.33203	6.52188	6.13322	0.329996	0.33989	0.319635	0.124205	0.127929	0.120306	0.228927	0.235791	0.22174	0.21675	0.223249	0.209945	0.468814	0.48287	0.454094	0.250237	0.25774	0.24238	0.586322	0.603901	0.567913	0.201529	0.207571	0.195202	0.056623	0.0583206	0.0548452	0.264849	0.27279	0.256534	2.0092	2.06944	1.94612	0.441416	0.45465	0.427556
	sd	124.422	6.49551	13.271	6.29943	26.3745	6.51312	6.11571		sd	0.655141	0.677365	0.636034	0.0341429	0.0353011	0.0331471	0.0128508	0.0132868	0.012476	0.0236859	0.0244893	0.0229951	0.022426	0.0231867	0.0217719	0.0485056	0.0501511	0.047091	0.0258907	0.0267689	0.0251356	0.0606636	0.0627214	0.0588943	0.0208511	0.0215584	0.020243	0.00585847	0.0060572	0.00568761	0.0274025	0.0283321	0.0266033	0.207881	0.214933	0.201818	0.0456709	0.0472201	0.0443389
	median	293	28.0778	23.2	61.0448	255.583	63.0095	59.8691		median	6.34866	6.55299	6.22638	0.330863	0.341512	0.32449	0.124531	0.128539	0.122133	0.229529	0.236916	0.225108	0.21732	0.224314	0.213134	0.470045	0.485173	0.460992	0.250894	0.258969	0.246062	0.587862	0.606782	0.576539	0.202058	0.208561	0.198167	0.0567717	0.0585988	0.0556782	0.265545	0.274091	0.260431	2.01448	2.07931	1.97568	0.442575	0.456819	0.434051
	min	182	9.68495	5	44.0269	184.332	45.2234	42.8432		min	4.57879	4.70324	4.4557	0.238626	0.245111	0.23221	0.0898148	0.0922558	0.0874002	0.165541	0.17004	0.161091	0.156736	0.160995	0.152522	0.339007	0.34822	0.329893	0.18095	0.185868	0.176086	0.423979	0.435502	0.41258	0.145729	0.14969	0.141811	0.040945	0.0420578	0.0398442	0.191517	0.196722	0.186368	1.45289	1.49237	1.41383	0.319195	0.32787	0.310614
	max	674	40.327	43	73.5056	307.753	77.3318	70.9743		max	7.64458	8.04251	7.38132	0.3984	0.419139	0.384681	0.149951	0.157757	0.144788	0.276381	0.290768	0.266863	0.26168	0.275301	0.252668	0.565993	0.595455	0.546502	0.302108	0.317834	0.291704	0.707859	0.744706	0.683482	0.243304	0.255968	0.234925	0.0683602	0.0719186	0.0660061	0.319749	0.336394	0.308738	2.42569	2.55195	2.34215	0.532916	0.560656	0.514563
										RA	3.28	3.28	3.28	0.11	0.11	0.11	0.062	0.062	0.062	0.12	0.12	0.12	0.21	0.21	0.21	0.22	0.22	0.22	0.11	0.11	0.11	0.24	0.24	0.24	0.14	0.14	0.14	0.046	0.046	0.046	0.16	0.16	0.16	1.8	1.8	1.8	0.36	0.36	0.36
										AI																																		1.3	1.3	1.3	0.3	0.3	0.3
										MR	2.62	2.62	2.62	0.092	0.092	0.092	0.048	0.048	0.048	0.098	0.098	0.098	0.17	0.17	0.17	0.18	0.18	0.18	0.092	0.092	0.092	0.19	0.19	0.19	0.11	0.11	0.11	0.036	0.036	0.036	0.13	0.13	0.13
									RA	no. less	0	0	0	0	0	0	0	0	0	0	0	0	9	7	12	0	0	0	0	0	0	0	0	0	0	0	0	1	1	2	0	0	0	5	4	4	1	1	2
											27	27	27	27	27	27	27	27	27	27	27	27	18	20	15	27	27	27	27	27	27	27	27	27	27	27	27	26	26	25	27	27	27	22	23	23	26	26	25
									AI	no. less																																		0	0	0	0	0	0
																																												27	27	27	27	27	27
									MR	no. less	0	0	0	0	0	0	0	0	0	0	0	0	1	1	2	0	0	0	0	0	0	0	0	0	0	0	0	0	0	0	0	0	0
											27	27	27	27	27	27	27	27	27	27	27	27	26	26	25	27	27	27	27	27	27	27	27	27	27	27	27	27	27	27	27	27	27
										RA
C055											OK	OK	OK	OK	OK	OK	OK	OK	OK	OK	OK	OK	OK	OK	OK	OK	OK	OK	OK	OK	OK	OK	OK	OK	OK	OK	OK	OK	OK	OK	OK	OK	OK	OK	OK	OK	OK	OK	OK
C059											OK	OK	OK	OK	OK	OK	OK	OK	OK	OK	OK	OK	OK	OK	OK	OK	OK	OK	OK	OK	OK	OK	OK	OK	OK	OK	OK	OK	OK	OK	OK	OK	OK	OK	OK	OK	OK	OK	OK
C064											OK	OK	OK	OK	OK	OK	OK	OK	OK	OK	OK	OK	OK	OK	OK	OK	OK	OK	OK	OK	OK	OK	OK	OK	OK	OK	OK	OK	OK	OK	OK	OK	OK	OK	OK	OK	OK	OK	OK
C068											OK	OK	OK	OK	OK	OK	OK	OK	OK	OK	OK	OK	OK	OK	OK	OK	OK	OK	OK	OK	OK	OK	OK	OK	OK	OK	OK	OK	OK	OK	OK	OK	OK	OK	OK	OK	OK	OK	OK
C070											OK	OK	OK	OK	OK	OK	OK	OK	OK	OK	OK	OK	OK	OK	OK	OK	OK	OK	OK	OK	OK	OK	OK	OK	OK	OK	OK	OK	OK	OK	OK	OK	OK	OK	OK	OK	OK	OK	OK
C071											OK	OK	OK	OK	OK	OK	OK	OK	OK	OK	OK	OK	OK	OK	OK	OK	OK	OK	OK	OK	OK	OK	OK	OK	OK	OK	OK	OK	OK	OK	OK	OK	OK	OK	OK	OK	OK	OK	OK
C072											OK	OK	OK	OK	OK	OK	OK	OK	OK	OK	OK	OK	OK	OK	OK	OK	OK	OK	OK	OK	OK	OK	OK	OK	OK	OK	OK	OK	OK	OK	OK	OK	OK	OK	OK	OK	OK	OK	OK
C073											OK	OK	OK	OK	OK	OK	OK	OK	OK	OK	OK	OK	LOW	LOW	LOW	OK	OK	OK	OK	OK	OK	OK	OK	OK	OK	OK	OK	LOW	LOW	LOW	OK	OK	OK	LOW	LOW	LOW	LOW	LOW	LOW
C075											OK	OK	OK	OK	OK	OK	OK	OK	OK	OK	OK	OK	LOW	LOW	LOW	OK	OK	OK	OK	OK	OK	OK	OK	OK	OK	OK	OK	OK	OK	OK	OK	OK	OK	OK	OK	OK	OK	OK	OK
C077											OK	OK	OK	OK	OK	OK	OK	OK	OK	OK	OK	OK	OK	OK	OK	OK	OK	OK	OK	OK	OK	OK	OK	OK	OK	OK	OK	OK	OK	OK	OK	OK	OK	OK	OK	OK	OK	OK	OK
C079											OK	OK	OK	OK	OK	OK	OK	OK	OK	OK	OK	OK	OK	OK	LOW	OK	OK	OK	OK	OK	OK	OK	OK	OK	OK	OK	OK	OK	OK	OK	OK	OK	OK	OK	OK	OK	OK	OK	OK
C080											OK	OK	OK	OK	OK	OK	OK	OK	OK	OK	OK	OK	OK	OK	LOW	OK	OK	OK	OK	OK	OK	OK	OK	OK	OK	OK	OK	OK	OK	OK	OK	OK	OK	OK	OK	OK	OK	OK	OK
C091											OK	OK	OK	OK	OK	OK	OK	OK	OK	OK	OK	OK	LOW	OK	LOW	OK	OK	OK	OK	OK	OK	OK	OK	OK	OK	OK	OK	OK	OK	OK	OK	OK	OK	LOW	OK	OK	OK	OK	OK
C093											OK	OK	OK	OK	OK	OK	OK	OK	OK	OK	OK	OK	OK	OK	OK	OK	OK	OK	OK	OK	OK	OK	OK	OK	OK	OK	OK	OK	OK	OK	OK	OK	OK	OK	OK	OK	OK	OK	OK
C096											OK	OK	OK	OK	OK	OK	OK	OK	OK	OK	OK	OK	OK	LOW	LOW	OK	OK	OK	OK	OK	OK	OK	OK	OK	OK	OK	OK	OK	OK	OK	OK	OK	OK	OK	OK	OK	OK	OK	OK
C097											OK	OK	OK	OK	OK	OK	OK	OK	OK	OK	OK	OK	LOW	LOW	LOW	OK	OK	OK	OK	OK	OK	OK	OK	OK	OK	OK	OK	OK	OK	OK	OK	OK	OK	LOW	LOW	LOW	OK	OK	OK
C099											OK	OK	OK	OK	OK	OK	OK	OK	OK	OK	OK	OK	LOW	LOW	LOW	OK	OK	OK	OK	OK	OK	OK	OK	OK	OK	OK	OK	OK	OK	LOW	OK	OK	OK	LOW	LOW	LOW	OK	OK	LOW
C102											OK	OK	OK	OK	OK	OK	OK	OK	OK	OK	OK	OK	OK	OK	OK	OK	OK	OK	OK	OK	OK	OK	OK	OK	OK	OK	OK	OK	OK	OK	OK	OK	OK	OK	OK	OK	OK	OK	OK
C104											OK	OK	OK	OK	OK	OK	OK	OK	OK	OK	OK	OK	OK	OK	OK	OK	OK	OK	OK	OK	OK	OK	OK	OK	OK	OK	OK	OK	OK	OK	OK	OK	OK	OK	OK	OK	OK	OK	OK
C106											OK	OK	OK	OK	OK	OK	OK	OK	OK	OK	OK	OK	OK	OK	OK	OK	OK	OK	OK	OK	OK	OK	OK	OK	OK	OK	OK	OK	OK	OK	OK	OK	OK	OK	OK	OK	OK	OK	OK
C111											OK	OK	OK	OK	OK	OK	OK	OK	OK	OK	OK	OK	OK	OK	OK	OK	OK	OK	OK	OK	OK	OK	OK	OK	OK	OK	OK	OK	OK	OK	OK	OK	OK	OK	OK	OK	OK	OK	OK
C113											OK	OK	OK	OK	OK	OK	OK	OK	OK	OK	OK	OK	LOW	OK	LOW	OK	OK	OK	OK	OK	OK	OK	OK	OK	OK	OK	OK	OK	OK	OK	OK	OK	OK	OK	OK	OK	OK	OK	OK
C114											OK	OK	OK	OK	OK	OK	OK	OK	OK	OK	OK	OK	LOW	OK	LOW	OK	OK	OK	OK	OK	OK	OK	OK	OK	OK	OK	OK	OK	OK	OK	OK	OK	OK	OK	OK	OK	OK	OK	OK
C122											OK	OK	OK	OK	OK	OK	OK	OK	OK	OK	OK	OK	LOW	LOW	LOW	OK	OK	OK	OK	OK	OK	OK	OK	OK	OK	OK	OK	OK	OK	OK	OK	OK	OK	OK	OK	OK	OK	OK	OK
C123											OK	OK	OK	OK	OK	OK	OK	OK	OK	OK	OK	OK	OK	OK	OK	OK	OK	OK	OK	OK	OK	OK	OK	OK	OK	OK	OK	OK	OK	OK	OK	OK	OK	OK	OK	OK	OK	OK	OK
C127											OK	OK	OK	OK	OK	OK	OK	OK	OK	OK	OK	OK	LOW	LOW	LOW	OK	OK	OK	OK	OK	OK	OK	OK	OK	OK	OK	OK	OK	OK	OK	OK	OK	OK	LOW	LOW	LOW	OK	OK	OK
C133											OK	OK	OK	OK	OK	OK	OK	OK	OK	OK	OK	OK	OK	OK	OK	OK	OK	OK	OK	OK	OK	OK	OK	OK	OK	OK	OK	OK	OK	OK	OK	OK	OK	OK	OK	OK	OK	OK	OK
										AI
C055																																												OK	OK	OK	OK	OK	OK
C059																																												OK	OK	OK	OK	OK	OK
C064																																												OK	OK	OK	OK	OK	OK
C068																																												OK	OK	OK	OK	OK	OK
C070																																												OK	OK	OK	OK	OK	OK
C071																																												OK	OK	OK	OK	OK	OK
C072																																												OK	OK	OK	OK	OK	OK
C073																																												OK	OK	OK	OK	OK	OK
C075																																												OK	OK	OK	OK	OK	OK
C077																																												OK	OK	OK	OK	OK	OK
C079																																												OK	OK	OK	OK	OK	OK
C080																																												OK	OK	OK	OK	OK	OK
C091																																												OK	OK	OK	OK	OK	OK
C093																																												OK	OK	OK	OK	OK	OK
C096																																												OK	OK	OK	OK	OK	OK
C097																																												OK	OK	OK	OK	OK	OK
C099																																												OK	OK	OK	OK	OK	OK
C102																																												OK	OK	OK	OK	OK	OK
C104																																												OK	OK	OK	OK	OK	OK
C106																																												OK	OK	OK	OK	OK	OK
C111																																												OK	OK	OK	OK	OK	OK
C113																																												OK	OK	OK	OK	OK	OK
C114																																												OK	OK	OK	OK	OK	OK
C122																																												OK	OK	OK	OK	OK	OK
C123																																												OK	OK	OK	OK	OK	OK
C127																																												OK	OK	OK	OK	OK	OK
C133																																												OK	OK	OK	OK	OK	OK
										MR
C055											OK	OK	OK	OK	OK	OK	OK	OK	OK	OK	OK	OK	OK	OK	OK	OK	OK	OK	OK	OK	OK	OK	OK	OK	OK	OK	OK	OK	OK	OK	OK	OK	OK
C059											OK	OK	OK	OK	OK	OK	OK	OK	OK	OK	OK	OK	OK	OK	OK	OK	OK	OK	OK	OK	OK	OK	OK	OK	OK	OK	OK	OK	OK	OK	OK	OK	OK
C064											OK	OK	OK	OK	OK	OK	OK	OK	OK	OK	OK	OK	OK	OK	OK	OK	OK	OK	OK	OK	OK	OK	OK	OK	OK	OK	OK	OK	OK	OK	OK	OK	OK
C068											OK	OK	OK	OK	OK	OK	OK	OK	OK	OK	OK	OK	OK	OK	OK	OK	OK	OK	OK	OK	OK	OK	OK	OK	OK	OK	OK	OK	OK	OK	OK	OK	OK
C070											OK	OK	OK	OK	OK	OK	OK	OK	OK	OK	OK	OK	OK	OK	OK	OK	OK	OK	OK	OK	OK	OK	OK	OK	OK	OK	OK	OK	OK	OK	OK	OK	OK
C071											OK	OK	OK	OK	OK	OK	OK	OK	OK	OK	OK	OK	OK	OK	OK	OK	OK	OK	OK	OK	OK	OK	OK	OK	OK	OK	OK	OK	OK	OK	OK	OK	OK
C072											OK	OK	OK	OK	OK	OK	OK	OK	OK	OK	OK	OK	OK	OK	OK	OK	OK	OK	OK	OK	OK	OK	OK	OK	OK	OK	OK	OK	OK	OK	OK	OK	OK
C073											OK	OK	OK	OK	OK	OK	OK	OK	OK	OK	OK	OK	LOW	LOW	LOW	OK	OK	OK	OK	OK	OK	OK	OK	OK	OK	OK	OK	OK	OK	OK	OK	OK	OK
C075											OK	OK	OK	OK	OK	OK	OK	OK	OK	OK	OK	OK	OK	OK	OK	OK	OK	OK	OK	OK	OK	OK	OK	OK	OK	OK	OK	OK	OK	OK	OK	OK	OK
C077											OK	OK	OK	OK	OK	OK	OK	OK	OK	OK	OK	OK	OK	OK	OK	OK	OK	OK	OK	OK	OK	OK	OK	OK	OK	OK	OK	OK	OK	OK	OK	OK	OK
C079											OK	OK	OK	OK	OK	OK	OK	OK	OK	OK	OK	OK	OK	OK	OK	OK	OK	OK	OK	OK	OK	OK	OK	OK	OK	OK	OK	OK	OK	OK	OK	OK	OK
C080											OK	OK	OK	OK	OK	OK	OK	OK	OK	OK	OK	OK	OK	OK	OK	OK	OK	OK	OK	OK	OK	OK	OK	OK	OK	OK	OK	OK	OK	OK	OK	OK	OK
C091											OK	OK	OK	OK	OK	OK	OK	OK	OK	OK	OK	OK	OK	OK	OK	OK	OK	OK	OK	OK	OK	OK	OK	OK	OK	OK	OK	OK	OK	OK	OK	OK	OK
C093											OK	OK	OK	OK	OK	OK	OK	OK	OK	OK	OK	OK	OK	OK	OK	OK	OK	OK	OK	OK	OK	OK	OK	OK	OK	OK	OK	OK	OK	OK	OK	OK	OK
C096											OK	OK	OK	OK	OK	OK	OK	OK	OK	OK	OK	OK	OK	OK	OK	OK	OK	OK	OK	OK	OK	OK	OK	OK	OK	OK	OK	OK	OK	OK	OK	OK	OK
C097											OK	OK	OK	OK	OK	OK	OK	OK	OK	OK	OK	OK	OK	OK	OK	OK	OK	OK	OK	OK	OK	OK	OK	OK	OK	OK	OK	OK	OK	OK	OK	OK	OK
C099											OK	OK	OK	OK	OK	OK	OK	OK	OK	OK	OK	OK	OK	OK	LOW	OK	OK	OK	OK	OK	OK	OK	OK	OK	OK	OK	OK	OK	OK	OK	OK	OK	OK
C102											OK	OK	OK	OK	OK	OK	OK	OK	OK	OK	OK	OK	OK	OK	OK	OK	OK	OK	OK	OK	OK	OK	OK	OK	OK	OK	OK	OK	OK	OK	OK	OK	OK
C104											OK	OK	OK	OK	OK	OK	OK	OK	OK	OK	OK	OK	OK	OK	OK	OK	OK	OK	OK	OK	OK	OK	OK	OK	OK	OK	OK	OK	OK	OK	OK	OK	OK
C106											OK	OK	OK	OK	OK	OK	OK	OK	OK	OK	OK	OK	OK	OK	OK	OK	OK	OK	OK	OK	OK	OK	OK	OK	OK	OK	OK	OK	OK	OK	OK	OK	OK
C111											OK	OK	OK	OK	OK	OK	OK	OK	OK	OK	OK	OK	OK	OK	OK	OK	OK	OK	OK	OK	OK	OK	OK	OK	OK	OK	OK	OK	OK	OK	OK	OK	OK
C113											OK	OK	OK	OK	OK	OK	OK	OK	OK	OK	OK	OK	OK	OK	OK	OK	OK	OK	OK	OK	OK	OK	OK	OK	OK	OK	OK	OK	OK	OK	OK	OK	OK
C114											OK	OK	OK	OK	OK	OK	OK	OK	OK	OK	OK	OK	OK	OK	OK	OK	OK	OK	OK	OK	OK	OK	OK	OK	OK	OK	OK	OK	OK	OK	OK	OK	OK
C122											OK	OK	OK	OK	OK	OK	OK	OK	OK	OK	OK	OK	OK	OK	OK	OK	OK	OK	OK	OK	OK	OK	OK	OK	OK	OK	OK	OK	OK	OK	OK	OK	OK
C123											OK	OK	OK	OK	OK	OK	OK	OK	OK	OK	OK	OK	OK	OK	OK	OK	OK	OK	OK	OK	OK	OK	OK	OK	OK	OK	OK	OK	OK	OK	OK	OK	OK
C127											OK	OK	OK	OK	OK	OK	OK	OK	OK	OK	OK	OK	OK	OK	OK	OK	OK	OK	OK	OK	OK	OK	OK	OK	OK	OK	OK	OK	OK	OK	OK	OK	OK
C133											OK	OK	OK	OK	OK	OK	OK	OK	OK	OK	OK	OK	OK	OK	OK	OK	OK	OK	OK	OK	OK	OK	OK	OK	OK	OK	OK	OK	OK	OK	OK	OK	OK
																						% <RA	33.3333	25.9259	44.4444												% <RA	3.7037	3.7037	7.40741			% <RA	18.5185	14.8148	14.8148
																						% <AI	#DIV/0!	#DIV/0!	#DIV/0!												% <AI	#DIV/0!	#DIV/0!	#DIV/0!			% <AI	0	0	0
																						% <MR	3.7037	3.7037	7.40741												% <MR	0	0	0			% <MR	#DIV/0!	#DIV/0!	#DIV/0!
										RA
C080											0	0	0	0	0	0	0	0	0	0	0	0	0	0	1	0	0	0	0	0	0	0	0	0	0	0	0	0	0	0	0	0	0	0	0	0	0	0	0
C072											0	0	0	0	0	0	0	0	0	0	0	0	0	0	0	0	0	0	0	0	0	0	0	0	0	0	0	0	0	0	0	0	0	0	0	0	0	0	0
C102											0	0	0	0	0	0	0	0	0	0	0	0	0	0	0	0	0	0	0	0	0	0	0	0	0	0	0	0	0	0	0	0	0	0	0	0	0	0	0
C133											0	0	0	0	0	0	0	0	0	0	0	0	0	0	0	0	0	0	0	0	0	0	0	0	0	0	0	0	0	0	0	0	0	0	0	0	0	0	0
C127											0	0	0	0	0	0	0	0	0	0	0	0	1	1	1	0	0	0	0	0	0	0	0	0	0	0	0	0	0	0	0	0	0	1	1	1	0	0	0
C073											0	0	0	0	0	0	0	0	0	0	0	0	1	1	1	0	0	0	0	0	0	0	0	0	0	0	0	1	1	1	0	0	0	1	1	1	1	1	1
C079											0	0	0	0	0	0	0	0	0	0	0	0	0	0	1	0	0	0	0	0	0	0	0	0	0	0	0	0	0	0	0	0	0	0	0	0	0	0	0
C071											0	0	0	0	0	0	0	0	0	0	0	0	0	0	0	0	0	0	0	0	0	0	0	0	0	0	0	0	0	0	0	0	0	0	0	0	0	0	0
C114											0	0	0	0	0	0	0	0	0	0	0	0	1	0	1	0	0	0	0	0	0	0	0	0	0	0	0	0	0	0	0	0	0	0	0	0	0	0	0
C122											0	0	0	0	0	0	0	0	0	0	0	0	1	1	1	0	0	0	0	0	0	0	0	0	0	0	0	0	0	0	0	0	0	0	0	0	0	0	0
C070											0	0	0	0	0	0	0	0	0	0	0	0	0	0	0	0	0	0	0	0	0	0	0	0	0	0	0	0	0	0	0	0	0	0	0	0	0	0	0
C059											0	0	0	0	0	0	0	0	0	0	0	0	0	0	0	0	0	0	0	0	0	0	0	0	0	0	0	0	0	0	0	0	0	0	0	0	0	0	0
C104											0	0	0	0	0	0	0	0	0	0	0	0	0	0	0	0	0	0	0	0	0	0	0	0	0	0	0	0	0	0	0	0	0	0	0	0	0	0	0
C106											0	0	0	0	0	0	0	0	0	0	0	0	0	0	0	0	0	0	0	0	0	0	0	0	0	0	0	0	0	0	0	0	0	0	0	0	0	0	0
C111											0	0	0	0	0	0	0	0	0	0	0	0	0	0	0	0	0	0	0	0	0	0	0	0	0	0	0	0	0	0	0	0	0	0	0	0	0	0	0
C055											0	0	0	0	0	0	0	0	0	0	0	0	0	0	0	0	0	0	0	0	0	0	0	0	0	0	0	0	0	0	0	0	0	0	0	0	0	0	0
C123											0	0	0	0	0	0	0	0	0	0	0	0	0	0	0	0	0	0	0	0	0	0	0	0	0	0	0	0	0	0	0	0	0	0	0	0	0	0	0
C091											0	0	0	0	0	0	0	0	0	0	0	0	1	0	1	0	0	0	0	0	0	0	0	0	0	0	0	0	0	0	0	0	0	0	0	0	0	0	0
C093											0	0	0	0	0	0	0	0	0	0	0	0	0	0	0	0	0	0	0	0	0	0	0	0	0	0	0	0	0	0	0	0	0	0	0	0	0	0	0
C075											0	0	0	0	0	0	0	0	0	0	0	0	1	1	1	0	0	0	0	0	0	0	0	0	0	0	0	0	0	0	0	0	0	0	0	0	0	0	0
C064											0	0	0	0	0	0	0	0	0	0	0	0	0	0	0	0	0	0	0	0	0	0	0	0	0	0	0	0	0	0	0	0	0	0	0	0	0	0	0
C099											0	0	0	0	0	0	0	0	0	0	0	0	1	1	1	0	0	0	0	0	0	0	0	0	0	0	0	0	0	1	0	0	0	1	1	1	0	0	1
C068											0	0	0	0	0	0	0	0	0	0	0	0	0	0	0	0	0	0	0	0	0	0	0	0	0	0	0	0	0	0	0	0	0	0	0	0	0	0	0
C096											0	0	0	0	0	0	0	0	0	0	0	0	0	1	1	0	0	0	0	0	0	0	0	0	0	0	0	0	0	0	0	0	0	0	0	0	0	0	0
C113											0	0	0	0	0	0	0	0	0	0	0	0	1	0	1	0	0	0	0	0	0	0	0	0	0	0	0	0	0	0	0	0	0	0	0	0	0	0	0
C097											0	0	0	0	0	0	0	0	0	0	0	0	1	1	1	0	0	0	0	0	0	0	0	0	0	0	0	0	0	0	0	0	0	1	1	1	0	0	0
C077											0	0	0	0	0	0	0	0	0	0	0	0	0	0	0	0	0	0	0	0	0	0	0	0	0	0	0	0	0	0	0	0	0	0	0	0	0	0	0
										AI
C080																																												0	0	0	0	0	0
C072																																												0	0	0	0	0	0
C102																																												0	0	0	0	0	0
C133																																												0	0	0	0	0	0
C127																																												0	0	0	0	0	0
C073																																												0	0	0	0	0	0
C079																																												0	0	0	0	0	0
C071																																												0	0	0	0	0	0
C114																																												0	0	0	0	0	0
C122																																												0	0	0	0	0	0
C070																																												0	0	0	0	0	0
C059																																												0	0	0	0	0	0
C104																																												0	0	0	0	0	0
C106																																												0	0	0	0	0	0
C111																																												0	0	0	0	0	0
C055																																												0	0	0	0	0	0
C123																																												0	0	0	0	0	0
C091																																												0	0	0	0	0	0
C093																																												0	0	0	0	0	0
C075																																												0	0	0	0	0	0
C064																																												0	0	0	0	0	0
C099																																												0	0	0	0	0	0
C068																																												0	0	0	0	0	0
C096																																												0	0	0	0	0	0
C113																																												0	0	0	0	0	0
C097																																												0	0	0	0	0	0
C077																																												0	0	0	0	0	0
										MR
C080											0	0	0	0	0	0	0	0	0	0	0	0	0	0	0	0	0	0	0	0	0	0	0	0	0	0	0	0	0	0	0	0	0
C072											0	0	0	0	0	0	0	0	0	0	0	0	0	0	0	0	0	0	0	0	0	0	0	0	0	0	0	0	0	0	0	0	0
C102											0	0	0	0	0	0	0	0	0	0	0	0	0	0	0	0	0	0	0	0	0	0	0	0	0	0	0	0	0	0	0	0	0
C133											0	0	0	0	0	0	0	0	0	0	0	0	0	0	0	0	0	0	0	0	0	0	0	0	0	0	0	0	0	0	0	0	0
C127											0	0	0	0	0	0	0	0	0	0	0	0	0	0	0	0	0	0	0	0	0	0	0	0	0	0	0	0	0	0	0	0	0
C073											0	0	0	0	0	0	0	0	0	0	0	0	1	1	1	0	0	0	0	0	0	0	0	0	0	0	0	0	0	0	0	0	0
C079											0	0	0	0	0	0	0	0	0	0	0	0	0	0	0	0	0	0	0	0	0	0	0	0	0	0	0	0	0	0	0	0	0
C071											0	0	0	0	0	0	0	0	0	0	0	0	0	0	0	0	0	0	0	0	0	0	0	0	0	0	0	0	0	0	0	0	0
C114											0	0	0	0	0	0	0	0	0	0	0	0	0	0	0	0	0	0	0	0	0	0	0	0	0	0	0	0	0	0	0	0	0
C122											0	0	0	0	0	0	0	0	0	0	0	0	0	0	0	0	0	0	0	0	0	0	0	0	0	0	0	0	0	0	0	0	0
C070											0	0	0	0	0	0	0	0	0	0	0	0	0	0	0	0	0	0	0	0	0	0	0	0	0	0	0	0	0	0	0	0	0
C059											0	0	0	0	0	0	0	0	0	0	0	0	0	0	0	0	0	0	0	0	0	0	0	0	0	0	0	0	0	0	0	0	0
C104											0	0	0	0	0	0	0	0	0	0	0	0	0	0	0	0	0	0	0	0	0	0	0	0	0	0	0	0	0	0	0	0	0
C106											0	0	0	0	0	0	0	0	0	0	0	0	0	0	0	0	0	0	0	0	0	0	0	0	0	0	0	0	0	0	0	0	0
C111											0	0	0	0	0	0	0	0	0	0	0	0	0	0	0	0	0	0	0	0	0	0	0	0	0	0	0	0	0	0	0	0	0
C055											0	0	0	0	0	0	0	0	0	0	0	0	0	0	0	0	0	0	0	0	0	0	0	0	0	0	0	0	0	0	0	0	0
C123											0	0	0	0	0	0	0	0	0	0	0	0	0	0	0	0	0	0	0	0	0	0	0	0	0	0	0	0	0	0	0	0	0
C091											0	0	0	0	0	0	0	0	0	0	0	0	0	0	0	0	0	0	0	0	0	0	0	0	0	0	0	0	0	0	0	0	0
C093											0	0	0	0	0	0	0	0	0	0	0	0	0	0	0	0	0	0	0	0	0	0	0	0	0	0	0	0	0	0	0	0	0
C075											0	0	0	0	0	0	0	0	0	0	0	0	0	0	0	0	0	0	0	0	0	0	0	0	0	0	0	0	0	0	0	0	0
C064											0	0	0	0	0	0	0	0	0	0	0	0	0	0	0	0	0	0	0	0	0	0	0	0	0	0	0	0	0	0	0	0	0
C099											0	0	0	0	0	0	0	0	0	0	0	0	0	0	1	0	0	0	0	0	0	0	0	0	0	0	0	0	0	0	0	0	0
C068											0	0	0	0	0	0	0	0	0	0	0	0	0	0	0	0	0	0	0	0	0	0	0	0	0	0	0	0	0	0	0	0	0
C096											0	0	0	0	0	0	0	0	0	0	0	0	0	0	0	0	0	0	0	0	0	0	0	0	0	0	0	0	0	0	0	0	0
C113											0	0	0	0	0	0	0	0	0	0	0	0	0	0	0	0	0	0	0	0	0	0	0	0	0	0	0	0	0	0	0	0	0
C097											0	0	0	0	0	0	0	0	0	0	0	0	0	0	0	0	0	0	0	0	0	0	0	0	0	0	0	0	0	0	0	0	0
C077											0	0	0	0	0	0	0	0	0	0	0	0	0	0	0	0	0	0	0	0	0	0	0	0	0	0	0	0	0	0	0	0	0
[truncated: 90 more columns]
